# Supplementary material for: Three new species of Rhytidhysteron (Dothideomycetes, Ascomycota) from Mexico
Source: MycoKeys. 2021 Sep 14;83:123–44. doi: 10.3897/mycokeys.83.68582 (PMC8455505; doi:10.3897/mycokeys.83.68582)
Supplement: XML Treatment for Rhytidhysteron cozumelense [file mycokeys.83.68582-treatment1.xml]

<!DOCTYPE tp:taxon-treatment
  PUBLIC "-//TaxonX//DTD Taxonomic Treatment Publishing DTD v0 20100105//EN" "tax-treatment-NSO.dtd">
<tp:taxon-treatment xmlns:tp="http://www.plazi.org/taxpub"><tp:treatment-meta><kwd-group><label>Taxon classification</label><kwd><named-content xmlns:xlink="http://www.w3.org/1999/xlink" content-type="kingdom">Fungi</named-content></kwd><kwd><named-content xmlns:xlink="http://www.w3.org/1999/xlink" content-type="order">Patellariales</named-content></kwd><kwd><named-content xmlns:xlink="http://www.w3.org/1999/xlink" content-type="family">Patellariaceae</named-content></kwd></kwd-group><mixed-citation publication-type="journal"><person-group><name><surname>Cobos-Villagrán</surname><given-names>Aurora</given-names></name><name><surname>Valenzuela</surname><given-names>Ricardo</given-names></name><name><surname>Hernández-Rodríguez</surname><given-names>César</given-names></name><name><surname>Calvillo-Medina</surname><given-names>Rosa Paulina</given-names></name><name><surname>Villa-Tanaca</surname><given-names>Lourdes</given-names></name><name><surname>Mateo-Cid</surname><given-names>Luz Elena</given-names></name><name><surname>Pérez-Valdespino</surname><given-names>Abigail</given-names></name><name><surname>Martínez-González</surname><given-names>César Ramiro</given-names></name><name><surname>Raymundo</surname><given-names>Tania</given-names></name></person-group><article-title>Three new species of <italic><tp:taxon-name><tp:taxon-name-part taxon-name-part-type="genus" reg="Rhytidhysteron">Rhytidhysteron</tp:taxon-name-part></tp:taxon-name></italic> (<tp:taxon-name><tp:taxon-name-part taxon-name-part-type="class">Dothideomycetes</tp:taxon-name-part></tp:taxon-name>, <tp:taxon-name><tp:taxon-name-part taxon-name-part-type="phylum">Ascomycota</tp:taxon-name-part></tp:taxon-name>) from Mexico</article-title><source>MycoKeys</source><day>14</day><month>9</month><year>2021</year><volume>83</volume><fpage>123</fpage><lpage>144</lpage><pub-id pub-id-type="doi">10.3897/mycokeys.83.68582</pub-id></mixed-citation></tp:treatment-meta><tp:nomenclature><tp:taxon-name>
              <object-id xmlns:xlink="http://www.w3.org/1999/xlink" content-type="arpha" xlink:type="simple">0FE30F2C-BE51-5498-BF00-D949FFB4ECE8</object-id>
              <tp:taxon-name-part taxon-name-part-type="genus" reg="Rhytidhysteron">Rhytidhysteron</tp:taxon-name-part>
              <tp:taxon-name-part taxon-name-part-type="species" reg="cozumelense">cozumelense</tp:taxon-name-part>
              <object-id xmlns:xlink="http://www.w3.org/1999/xlink" content-type="mycobank" xlink:type="simple">839084</object-id>
            </tp:taxon-name><tp:taxon-authority>Cobos-Villagrán, R. Valenz., Hdz-Rdz., Calvillo-Medina &amp; Raymundo</tp:taxon-authority><tp:taxon-status xmlns:xlink="http://www.w3.org/1999/xlink" xlink:type="simple">sp. nov</tp:taxon-status><xref ref-type="fig" rid="F2">Fig. 2</xref></tp:nomenclature><tp:treatment-sec sec-type="diagnosis" id="SECID0EMABG"><title>Diagnosis.</title><p>Differs from <italic><tp:taxon-name><tp:taxon-name-part taxon-name-part-type="genus" reg="Rhytidhysteron">Rhytidhysteron</tp:taxon-name-part><tp:taxon-name-part taxon-name-part-type="species" reg="rufulum">rufulum</tp:taxon-name-part></tp:taxon-name></italic> in its host (<tp:taxon-name><tp:taxon-name-part taxon-name-part-type="family">Bignoniaceae</tp:taxon-name-part></tp:taxon-name>), size of ascomata (2.5–3.5 × 1.1–1.5 × 1.0–1.9 mm), asci (182–191 × 12–13 μm) and its reaction with KOH being faster (one to five seconds).</p></tp:treatment-sec><tp:treatment-sec sec-type="material" id="SECID0ECBBG"><title>Type.</title><p><bold><italic>Holotype</italic>:</bold> Mexico. Quintana Roo, Cozumel Municipality, San Gervasio Chen-tuk archaeological zone, <named-content xmlns:xlink="http://www.w3.org/1999/xlink" content-type="dwc:verbatimCoordinates" xlink:type="simple"><named-content content-type="geo-json" specific-use="{&#34;type&#34;:&#34;Point&#34;,&#34;coordinates&#34;:[-86.844167,20.497222]}" id="NCID0EQBBG" xlink:type="simple">20°29'50"N, –86°50'39"W</named-content></named-content>, 0 m a.s.l., 21 January 2018, A. Cobos-Villagrán 951 (ENCB), on <italic><tp:taxon-name><tp:taxon-name-part taxon-name-part-type="genus" reg="Tabebuia">Tabebuia</tp:taxon-name-part><tp:taxon-name-part taxon-name-part-type="species" reg="rosea">rosea</tp:taxon-name-part></tp:taxon-name></italic> DC. (<tp:taxon-name><tp:taxon-name-part taxon-name-part-type="family">Bignoniaceae</tp:taxon-name-part></tp:taxon-name>), GenBank: <abbrev xmlns:xlink="http://www.w3.org/1999/xlink" xlink:title="nuclear large subunit ribosomal DNA" id="ABBRID0EFCBG" xlink:type="simple">LSU</abbrev><ext-link xmlns:xlink="http://www.w3.org/1999/xlink" ext-link-type="gen" xlink:href="MW9394459" xlink:type="simple">MW9394459</ext-link>, <abbrev xmlns:xlink="http://www.w3.org/1999/xlink" xlink:title="internal transcribed spacer" id="ABBRID0EOCBG" xlink:type="simple">ITS</abbrev><ext-link xmlns:xlink="http://www.w3.org/1999/xlink" ext-link-type="gen" xlink:href="MZ056797" xlink:type="simple">MZ056797</ext-link>, <abbrev xmlns:xlink="http://www.w3.org/1999/xlink" xlink:title="elongation factor 1-alpha" id="ABBRID0EXCBG" xlink:type="simple">tef1</abbrev><ext-link xmlns:xlink="http://www.w3.org/1999/xlink" ext-link-type="gen" xlink:href="MZ457338" xlink:type="simple">MZ457338</ext-link>.</p></tp:treatment-sec><tp:treatment-sec sec-type="description" id="SECID0EADBG"><title>Description.</title><p><italic>Ascomata</italic> hysterothecial to apothecial 2.5–3.5 mm long, 1.1–1.5 mm wide, (0.8)1.0–1.9 mm high, erumpent, solitary, boat-shaped hysterothecia, subglobose, elongated, compressed in the apex, with conspicuous longitudinal groove or cleft and becoming lenticular when mature or exposed to moisture, black, carbonaceous when dry. <italic>Margin</italic> involute, smooth to perpendicularly slightly striated, black. <italic>Exciple</italic> integrated in two layers, the first carbonaceous, glabrous, 45–100 μm thick, wide at the base, composed of pseudoparenchymal cells of <italic>textura prismatica</italic> (iso-radiating cells), thick-walled, the second composed of cells hyaline, thin-walled. <italic><tp:taxon-name><tp:taxon-name-part taxon-name-part-type="genus" reg="Pseudoparaphyses">Pseudoparaphyses</tp:taxon-name-part></tp:taxon-name></italic> up to 2.5 μm wide, filamentous, capitate, hyaline, septate, enclosed in a gelatinous matrix, strongly anastomosed above the asci. <italic><tp:taxon-name><tp:taxon-name-part taxon-name-part-type="genus" reg="Epithecium">Epithecium</tp:taxon-name-part></tp:taxon-name></italic> reddish brown (8F7) when fresh, black in old specimens or when dry, becoming greyish magenta (13B5) in the presence of 10% KOH. <italic>Asci</italic> 182–191 × 12–13 μm, bitunicate, cylindrical, hyaline, uniseriate, octosporic, thick-walled, with a sinuous base. <italic>Ascospores</italic> 26–29(–31) × 9–11 (–13) μm, (x̄= 28 × 10.2 μm, n = 30), ellipsoidal to fusiform, rounded at both ends, dark brown in colour with three transverse septa, with a thick and smooth wall.</p></tp:treatment-sec><tp:treatment-sec sec-type="distribution" id="SECID0EFEBG"><title>Distribution.</title><p>Known from a single local Island in the Cozumel Biosphere Reserve, Mexico.</p></tp:treatment-sec><tp:treatment-sec sec-type="ecology" id="SECID0EKEBG"><title>Ecology.</title><p>Dead twigs of <italic><tp:taxon-name><tp:taxon-name-part taxon-name-part-type="genus" reg="Tabebuia">Tabebuia</tp:taxon-name-part><tp:taxon-name-part taxon-name-part-type="species" reg="rosea">rosea</tp:taxon-name-part></tp:taxon-name></italic> DC. (<tp:taxon-name><tp:taxon-name-part taxon-name-part-type="family">Bignoniaceae</tp:taxon-name-part></tp:taxon-name>).</p></tp:treatment-sec><tp:treatment-sec sec-type="etymology" id="SECID0EAFBG"><title>Etymology.</title><p>The epithet refers to the Island in the Cozumel Biosphere Reserve where the species was found.</p></tp:treatment-sec><tp:treatment-sec sec-type="material" id="SECID0EFFBG"><title>Specimens examined.</title><p>Mexico, Quintana Roo, Cozumel Municipality, San Gervasio Chen-tuk archaeological zone, <named-content xmlns:xlink="http://www.w3.org/1999/xlink" content-type="dwc:verbatimCoordinates" xlink:type="simple"><named-content content-type="geo-json" specific-use="{&#34;type&#34;:&#34;Point&#34;,&#34;coordinates&#34;:[-86.845278,20.498333]}" id="NCID0EOFBG" xlink:type="simple">20°29'54"N, –86°50'43"W</named-content></named-content>, 13 m a.s.l., 21 January 2018, T. Raymundo 7321, R. Valenzuela 17985 (ENCB); 17 June 2018, A. Cobos-Villagrán 1838 (ENCB).</p></tp:treatment-sec><tp:treatment-sec sec-type="notes" id="SECID0ETFBG"><title>Notes.</title><p><italic><tp:taxon-name><tp:taxon-name-part taxon-name-part-type="genus" reg="Rhytidhysteron">Rhytidhysteron</tp:taxon-name-part><tp:taxon-name-part taxon-name-part-type="species" reg="cozumelense">cozumelense</tp:taxon-name-part></tp:taxon-name></italic> is characterised by black ascomata with a reddish brown epithecium and a smooth to slightly striated margin that, in reaction with 10% KOH, changes to greyish magenta. <italic><tp:taxon-name><tp:taxon-name-part taxon-name-part-type="genus" reg="Rhytidhysteron">R.</tp:taxon-name-part><tp:taxon-name-part taxon-name-part-type="species" reg="mesophilum">mesophilum</tp:taxon-name-part></tp:taxon-name></italic> has a similar reaction in KOH, but with several tones of green in the hysterothecia, a reddish orange to orange red epithecium and a perpendicularly striate with irregular slits and yellowish green pruina in margin. <italic><tp:taxon-name><tp:taxon-name-part taxon-name-part-type="genus" reg="Rhytidhysteron">R.</tp:taxon-name-part><tp:taxon-name-part taxon-name-part-type="species" reg="rufulum">rufulum</tp:taxon-name-part></tp:taxon-name></italic> has a magenta reaction in KOH and strongly striated margin. <italic><tp:taxon-name><tp:taxon-name-part taxon-name-part-type="genus" reg="Tabebuia">Tabebuia</tp:taxon-name-part><tp:taxon-name-part taxon-name-part-type="species" reg="rosea">rosea</tp:taxon-name-part></tp:taxon-name></italic> is reported as a new host for a <italic><tp:taxon-name><tp:taxon-name-part taxon-name-part-type="genus" reg="Rhytidhysteron">Rhytidhysteron</tp:taxon-name-part></tp:taxon-name></italic> species.</p><fig id="F2" position="float" orientation="portrait"><object-id xmlns:xlink="http://www.w3.org/1999/xlink" content-type="doi" xlink:type="simple">10.3897/mycokeys.83.68582.figure2</object-id><object-id xmlns:xlink="http://www.w3.org/1999/xlink" content-type="arpha" xlink:type="simple">802F886C-E98D-5CC6-8632-57AE1CB66B94</object-id><label>Figure 2.</label><caption><p><italic><tp:taxon-name><tp:taxon-name-part taxon-name-part-type="genus" reg="Rhytidhysteron">Rhytidhysteron</tp:taxon-name-part><tp:taxon-name-part taxon-name-part-type="species" reg="cozumelense">cozumelense</tp:taxon-name-part></tp:taxon-name></italic> (Holotype, A. Cobos-Villagrán 951) <bold>A</bold> appearance of ascomata hysterothecial and apothecial on host <bold>B</bold> ascomata apothecial close-up, striated margin and black epithecium <bold>C–F</bold> microscopical features stained with alcohol (70%) and KOH (10%) reagent <bold>C</bold> ascomata apothecial cross-section with alcohol (70%) <bold>D</bold> exciple of iso-radiating cells (<italic>textura prismatica</italic>), close-up <bold>E</bold> asci <bold>F</bold> ascospores.</p></caption><graphic xmlns:xlink="http://www.w3.org/1999/xlink" xlink:href="mycokeys-83-123-g002.jpg" position="float" orientation="portrait" xlink:type="simple" id="oo_587701.jpg"><uri content-type="original_file" xlink:type="simple">https://binary.pensoft.net/fig/587701</uri></graphic></fig></tp:treatment-sec></tp:taxon-treatment>
