# Supplementary material for: Three new species of Rhytidhysteron (Dothideomycetes, Ascomycota) from Mexico
Source: MycoKeys. 2021 Sep 14;83:123–44. doi: 10.3897/mycokeys.83.68582 (PMC8455505; doi:10.3897/mycokeys.83.68582)
Supplement: XML Treatment for Rhytidhysteron esperanzae [file mycokeys.83.68582-treatment2.xml]

<!DOCTYPE tp:taxon-treatment
  PUBLIC "-//TaxonX//DTD Taxonomic Treatment Publishing DTD v0 20100105//EN" "tax-treatment-NSO.dtd">
<tp:taxon-treatment xmlns:tp="http://www.plazi.org/taxpub"><tp:treatment-meta><kwd-group><label>Taxon classification</label><kwd><named-content xmlns:xlink="http://www.w3.org/1999/xlink" content-type="kingdom">Fungi</named-content></kwd><kwd><named-content xmlns:xlink="http://www.w3.org/1999/xlink" content-type="order">Patellariales</named-content></kwd><kwd><named-content xmlns:xlink="http://www.w3.org/1999/xlink" content-type="family">Patellariaceae</named-content></kwd></kwd-group><mixed-citation publication-type="journal"><person-group><name><surname>Cobos-Villagrán</surname><given-names>Aurora</given-names></name><name><surname>Valenzuela</surname><given-names>Ricardo</given-names></name><name><surname>Hernández-Rodríguez</surname><given-names>César</given-names></name><name><surname>Calvillo-Medina</surname><given-names>Rosa Paulina</given-names></name><name><surname>Villa-Tanaca</surname><given-names>Lourdes</given-names></name><name><surname>Mateo-Cid</surname><given-names>Luz Elena</given-names></name><name><surname>Pérez-Valdespino</surname><given-names>Abigail</given-names></name><name><surname>Martínez-González</surname><given-names>César Ramiro</given-names></name><name><surname>Raymundo</surname><given-names>Tania</given-names></name></person-group><article-title>Three new species of <italic><tp:taxon-name><tp:taxon-name-part taxon-name-part-type="genus" reg="Rhytidhysteron">Rhytidhysteron</tp:taxon-name-part></tp:taxon-name></italic> (<tp:taxon-name><tp:taxon-name-part taxon-name-part-type="class">Dothideomycetes</tp:taxon-name-part></tp:taxon-name>, <tp:taxon-name><tp:taxon-name-part taxon-name-part-type="phylum">Ascomycota</tp:taxon-name-part></tp:taxon-name>) from Mexico</article-title><source>MycoKeys</source><day>14</day><month>9</month><year>2021</year><volume>83</volume><fpage>123</fpage><lpage>144</lpage><pub-id pub-id-type="doi">10.3897/mycokeys.83.68582</pub-id></mixed-citation></tp:treatment-meta><tp:nomenclature><tp:taxon-name>
              <object-id xmlns:xlink="http://www.w3.org/1999/xlink" content-type="arpha" xlink:type="simple">D90B3B73-DC8B-5D27-A339-2DE8873D01D8</object-id>
              <tp:taxon-name-part taxon-name-part-type="genus" reg="Rhytidhysteron">Rhytidhysteron</tp:taxon-name-part>
              <tp:taxon-name-part taxon-name-part-type="species" reg="esperanzae">esperanzae</tp:taxon-name-part>
              <object-id xmlns:xlink="http://www.w3.org/1999/xlink" content-type="mycobank" xlink:type="simple">839086</object-id>
            </tp:taxon-name><tp:taxon-authority>Cobos-Villagrán, R.Valenz. &amp; Raymundo</tp:taxon-authority><tp:taxon-status xmlns:xlink="http://www.w3.org/1999/xlink" xlink:type="simple">sp. nov</tp:taxon-status><xref ref-type="fig" rid="F3">Fig. 3</xref></tp:nomenclature><tp:treatment-sec sec-type="diagnosis" id="SECID0EBKBG"><title>Diagnosis.</title><p>Different from most <italic><tp:taxon-name><tp:taxon-name-part taxon-name-part-type="genus" reg="Rhytidhysteron">Rhytidhysteron</tp:taxon-name-part></tp:taxon-name></italic> species by having greyish-green ascomata with greenish-grey to yellow epithecium in the presence of KOH, and large and wide ascospores (45–47 × 17–19 μm).</p></tp:treatment-sec><tp:treatment-sec sec-type="material" id="SECID0EOKBG"><title>Type.</title><p><bold><italic>Holotype</italic>:</bold> Mexico. Oaxaca, Sierra de Juárez, Chinantla, Santiago Comaltepec Municipality, La Esperanza, Carretera Oaxaca-Tuxtepec Km 51, <named-content xmlns:xlink="http://www.w3.org/1999/xlink" content-type="dwc:verbatimCoordinates" xlink:type="simple"><named-content content-type="geo-json" specific-use="{&#34;type&#34;:&#34;Point&#34;,&#34;coordinates&#34;:[-96.366944,17.631944]}" id="NCID0E3KBG" xlink:type="simple">17°37'55"N, –96°22'01"W</named-content></named-content>, 1600 m a.s.l., 23 May 2017, T. Raymundo 6579 (ENCB). GenBank: <abbrev xmlns:xlink="http://www.w3.org/1999/xlink" xlink:title="nuclear large subunit ribosomal DNA" id="ABBRID0EBLBG" xlink:type="simple">LSU</abbrev><ext-link xmlns:xlink="http://www.w3.org/1999/xlink" ext-link-type="gen" xlink:href="MW9394457" xlink:type="simple">MW9394457</ext-link>, <abbrev xmlns:xlink="http://www.w3.org/1999/xlink" xlink:title="internal transcribed spacer" id="ABBRID0EKLBG" xlink:type="simple">ITS</abbrev><ext-link xmlns:xlink="http://www.w3.org/1999/xlink" ext-link-type="gen" xlink:href="MZ056795" xlink:type="simple">MZ056795</ext-link>.</p></tp:treatment-sec><tp:treatment-sec sec-type="etymology" id="SECID0ETLBG"><title>Etymology.</title><p>The epithet refers to the locality “La Esperanza” where the species was found.</p></tp:treatment-sec><tp:treatment-sec sec-type="description" id="SECID0EYLBG"><title>Description.</title><p><italic>Ascomata</italic> hysterothecial to apothecial, (2–)3–4.5 mm long, (1.2–)2–3 mm wide, (1–)1.7–2.4 mm high, superficial, solitary, rarely gregarious, boat-shaped hysterothecia, elongated, straight or flexuous, with sharp ends, opening in a discoid shape when ripe or with humidity, exposing the hymenium, taking the apothecial shape of 3–4 mm in diameter, brown (6D7), dull-green (30E4) to black. <italic>Margin</italic> involute, perpendicularly striate, greyish green (30C4) to dull green (30D4). <italic>Exciple</italic> integrated in two layers, the first carbonaceous, glabrous, 60–220 μm wide, thinning in the apical part, the middle part and the base are thicker, composed of pseudoparenchymal cells of <italic>textura globulosa-angularis</italic> (isodiametric cells), 11 × 10 μm, thick-walled, 3 μm wide, the second slightly pigmented to hyaline, thin-walled. <italic><tp:taxon-name><tp:taxon-name-part taxon-name-part-type="genus" reg="Pseudoparaphyses">Pseudoparaphyses</tp:taxon-name-part></tp:taxon-name></italic> up to 4 μm wide, filamentous, capitate, apical part wider, straight, hyaline, with a septum, enclosed in a gelatinous matrix, strongly anastomosed above the asci. <italic><tp:taxon-name><tp:taxon-name-part taxon-name-part-type="genus" reg="Epithecium">Epithecium</tp:taxon-name-part></tp:taxon-name></italic> dark green (30F4) to black, becoming yellow (2A7) in the presence of 10% KOH. <italic>Asci</italic> (250–)265–270 × (18–)19–20 μm, bitunicate, cylindrical, rounded apex, hyaline, uniseriate, octosporic, thick-walled, with a short pedicel. <italic>Ascospores</italic> of (42–)45–47(–49) × (15–)17–19(–23) μm, (x̄= 45 × 17.2 μm, n = 30), ellipsoidal to spindle-shaped, rounded or pointed at both ends, reddish-brown to brown when mature, with three transverse septa, constricted at the septa, thick-walled and smooth.</p><fig id="F3" position="float" orientation="portrait"><object-id xmlns:xlink="http://www.w3.org/1999/xlink" content-type="doi" xlink:type="simple">10.3897/mycokeys.83.68582.figure3</object-id><object-id xmlns:xlink="http://www.w3.org/1999/xlink" content-type="arpha" xlink:type="simple">316B27CB-4535-5D19-B9A6-63E0AFACF9D9</object-id><label>Figure 3.</label><caption><p><italic><tp:taxon-name><tp:taxon-name-part taxon-name-part-type="genus" reg="Rhytidhysteron">Rhytidhysteron</tp:taxon-name-part><tp:taxon-name-part taxon-name-part-type="species" reg="esperanzae">esperanzae</tp:taxon-name-part></tp:taxon-name></italic> (Holotype, T. Raymundo 6579) <bold>A</bold> appearance of ascomata apothecial on host <bold>B</bold> ascomata apothecial close-up, greyish-green to dull green and striated margin and dark green to black epithecium <bold>C–F</bold> microscopical features stained with alcohol (70%) and KOH (10%) reagent <bold>C</bold> ascomata apothecial cross-section with alcohol (70%) <bold>D</bold> exciple of isodiametric cells (<italic>textura globulosa-angularis</italic>), close-up <bold>E</bold> asci <bold>F</bold> ascospores.</p></caption><graphic xmlns:xlink="http://www.w3.org/1999/xlink" xlink:href="mycokeys-83-123-g003.jpg" position="float" orientation="portrait" xlink:type="simple" id="oo_587702.jpg"><uri content-type="original_file" xlink:type="simple">https://binary.pensoft.net/fig/587702</uri></graphic></fig></tp:treatment-sec><tp:treatment-sec sec-type="distribution" id="SECID0EFOBG"><title>Distribution.</title><p>Known from a single locality in a forest in La Esperanza, Mexico.</p></tp:treatment-sec><tp:treatment-sec sec-type="ecology" id="SECID0EKOBG"><title>Ecology.</title><p>Dead stems and twigs in tropical cloud forest dominated by <italic><tp:taxon-name><tp:taxon-name-part taxon-name-part-type="genus" reg="Oreomunnea">Oreomunnea</tp:taxon-name-part><tp:taxon-name-part taxon-name-part-type="species" reg="mexicana">mexicana</tp:taxon-name-part></tp:taxon-name></italic> Standl. J.-F. Leroy (<tp:taxon-name><tp:taxon-name-part taxon-name-part-type="family">Juglandaceae</tp:taxon-name-part></tp:taxon-name>).</p></tp:treatment-sec><tp:treatment-sec sec-type="material" id="SECID0EAPBG"><title>Specimens examined.</title><p>Mexico. Oaxaca. Sierra de Juárez, Santiago Comaltepec Municipality, La Esperanza, Carretera Oaxaca-Tuxtepec Km 51, <named-content xmlns:xlink="http://www.w3.org/1999/xlink" content-type="dwc:verbatimCoordinates" xlink:type="simple"><named-content content-type="geo-json" specific-use="{&#34;type&#34;:&#34;Point&#34;,&#34;coordinates&#34;:[-96.366944,17.631944]}" id="NCID0EJPBG" xlink:type="simple">17°37'55"N, –96°22'01"W</named-content></named-content>, 1600 m a.s.l., 22 May, 2017, R. Valenzuela 17206 (ENCB); 23 May 2017, A. Cobos-Villagrán 498 (ENCB); 25 May 2017, E. Campero 3 (ENCB), 30 April 2018, A. Cobos-Villagrán 1119 (ENCB), A. Gay AG30041814 (ENCB).</p></tp:treatment-sec><tp:treatment-sec sec-type="notes" id="SECID0EOPBG"><title>Notes.</title><p><italic><tp:taxon-name><tp:taxon-name-part taxon-name-part-type="genus" reg="Rhytidhysteron">Rhytidhysteron</tp:taxon-name-part><tp:taxon-name-part taxon-name-part-type="species" reg="esperanzae">esperanzae</tp:taxon-name-part></tp:taxon-name></italic>, is characterised by a brown, dull-green to black exciple and dark green to black epithecium that, in reaction with 10% KOH, changes to yellow colouration. This colouration with KOH is very different than those of of <italic><tp:taxon-name><tp:taxon-name-part taxon-name-part-type="genus" reg="Rhytidhysteron">R.</tp:taxon-name-part><tp:taxon-name-part taxon-name-part-type="species" reg="rufulum">rufulum</tp:taxon-name-part></tp:taxon-name></italic> and <italic><tp:taxon-name><tp:taxon-name-part taxon-name-part-type="genus" reg="Rhytidhysteron">R.</tp:taxon-name-part><tp:taxon-name-part taxon-name-part-type="species" reg="neorufulum">neorufulum</tp:taxon-name-part></tp:taxon-name></italic> which are magenta and violet, respectively. <italic><tp:taxon-name><tp:taxon-name-part taxon-name-part-type="genus" reg="Rhytidhysteron">R.</tp:taxon-name-part><tp:taxon-name-part taxon-name-part-type="species" reg="esperanzae">esperanzae</tp:taxon-name-part></tp:taxon-name></italic> have larger ascospores than <italic><tp:taxon-name><tp:taxon-name-part taxon-name-part-type="genus" reg="Rhytidhysteron">R.</tp:taxon-name-part><tp:taxon-name-part taxon-name-part-type="species" reg="rufulum">rufulum</tp:taxon-name-part></tp:taxon-name></italic> (22.4–30.4 × 8–9.6 μm) and <italic><tp:taxon-name><tp:taxon-name-part taxon-name-part-type="genus" reg="Rhytidhysteron">R.</tp:taxon-name-part><tp:taxon-name-part taxon-name-part-type="species" reg="mexicanum">mexicanum</tp:taxon-name-part></tp:taxon-name></italic> (34–40 × 10–12 μm). Ecologically, this new species grows in a tropical cloud forest dominated by <italic><tp:taxon-name><tp:taxon-name-part taxon-name-part-type="genus" reg="Oreomunnea">Oreomunnea</tp:taxon-name-part><tp:taxon-name-part taxon-name-part-type="species" reg="mexicana">mexicana</tp:taxon-name-part></tp:taxon-name></italic> Standl. J.-F. Leroy (<tp:taxon-name><tp:taxon-name-part taxon-name-part-type="family">Juglandaceae</tp:taxon-name-part></tp:taxon-name>).</p></tp:treatment-sec></tp:taxon-treatment>
