# Supplementary material for: Three new species of Rhytidhysteron (Dothideomycetes, Ascomycota) from Mexico
Source: MycoKeys. 2021 Sep 14;83:123–44. doi: 10.3897/mycokeys.83.68582 (PMC8455505; doi:10.3897/mycokeys.83.68582)
Supplement: XML Treatment for Rhytidhysteron mesophilum [file mycokeys.83.68582-treatment3.xml]

<!DOCTYPE tp:taxon-treatment
  PUBLIC "-//TaxonX//DTD Taxonomic Treatment Publishing DTD v0 20100105//EN" "tax-treatment-NSO.dtd">
<tp:taxon-treatment xmlns:tp="http://www.plazi.org/taxpub"><tp:treatment-meta><kwd-group><label>Taxon classification</label><kwd><named-content xmlns:xlink="http://www.w3.org/1999/xlink" content-type="kingdom">Fungi</named-content></kwd><kwd><named-content xmlns:xlink="http://www.w3.org/1999/xlink" content-type="order">Patellariales</named-content></kwd><kwd><named-content xmlns:xlink="http://www.w3.org/1999/xlink" content-type="family">Patellariaceae</named-content></kwd></kwd-group><mixed-citation publication-type="journal"><person-group><name><surname>Cobos-Villagrán</surname><given-names>Aurora</given-names></name><name><surname>Valenzuela</surname><given-names>Ricardo</given-names></name><name><surname>Hernández-Rodríguez</surname><given-names>César</given-names></name><name><surname>Calvillo-Medina</surname><given-names>Rosa Paulina</given-names></name><name><surname>Villa-Tanaca</surname><given-names>Lourdes</given-names></name><name><surname>Mateo-Cid</surname><given-names>Luz Elena</given-names></name><name><surname>Pérez-Valdespino</surname><given-names>Abigail</given-names></name><name><surname>Martínez-González</surname><given-names>César Ramiro</given-names></name><name><surname>Raymundo</surname><given-names>Tania</given-names></name></person-group><article-title>Three new species of <italic><tp:taxon-name><tp:taxon-name-part taxon-name-part-type="genus" reg="Rhytidhysteron">Rhytidhysteron</tp:taxon-name-part></tp:taxon-name></italic> (<tp:taxon-name><tp:taxon-name-part taxon-name-part-type="class">Dothideomycetes</tp:taxon-name-part></tp:taxon-name>, <tp:taxon-name><tp:taxon-name-part taxon-name-part-type="phylum">Ascomycota</tp:taxon-name-part></tp:taxon-name>) from Mexico</article-title><source>MycoKeys</source><day>14</day><month>9</month><year>2021</year><volume>83</volume><fpage>123</fpage><lpage>144</lpage><pub-id pub-id-type="doi">10.3897/mycokeys.83.68582</pub-id></mixed-citation></tp:treatment-meta><tp:nomenclature><tp:taxon-name>
              <object-id xmlns:xlink="http://www.w3.org/1999/xlink" content-type="arpha" xlink:type="simple">DFC24A9B-FC9D-52E8-BDB9-80345652D3E4</object-id>
              <tp:taxon-name-part taxon-name-part-type="genus" reg="Rhytidhysteron">Rhytidhysteron</tp:taxon-name-part>
              <tp:taxon-name-part taxon-name-part-type="species" reg="mesophilum">mesophilum</tp:taxon-name-part>
              <object-id xmlns:xlink="http://www.w3.org/1999/xlink" content-type="mycobank" xlink:type="simple">839097</object-id>
            </tp:taxon-name><tp:taxon-authority>Cobos-Villagrán, R. Valenz., Hdz.-Rdz., Calvillo-Medina &amp; Raymundo</tp:taxon-authority><tp:taxon-status xmlns:xlink="http://www.w3.org/1999/xlink" xlink:type="simple">sp. nov.</tp:taxon-status><xref ref-type="fig" rid="F4">Fig. 4</xref></tp:nomenclature><tp:treatment-sec sec-type="diagnosis" id="SECID0ETTBG"><title>Diagnosis.</title><p>Differs from <italic><tp:taxon-name><tp:taxon-name-part taxon-name-part-type="genus" reg="Rhytidhysteron">Rhytidhysteron</tp:taxon-name-part><tp:taxon-name-part taxon-name-part-type="species" reg="rufulum">rufulum</tp:taxon-name-part></tp:taxon-name></italic> by its green-yellowish pruina on the margins, size of asci (267–282 × 15.5–16 μm) and larger ascospores (40–44 × 12–14 μm).</p></tp:treatment-sec><tp:treatment-sec sec-type="material" id="SECID0EEUBG"><title>Type.</title><p>Molango de Escamilla Municipality, Laguna Atezca, <named-content xmlns:xlink="http://www.w3.org/1999/xlink" content-type="dwc:verbatimCoordinates" xlink:type="simple"><named-content content-type="geo-json" specific-use="{&#34;type&#34;:&#34;Point&#34;,&#34;coordinates&#34;:[-98.747778,20.808889]}" id="NCID0ENUBG" xlink:type="simple">20°48'32"N, –98°44'52"W</named-content></named-content>, 1281 m a.s.l., 01 June 2018, A. Trejo 74 (ENCB). GenBank: <abbrev xmlns:xlink="http://www.w3.org/1999/xlink" xlink:title="nuclear large subunit ribosomal DNA" id="ABBRID0ESUBG" xlink:type="simple">LSU</abbrev><ext-link xmlns:xlink="http://www.w3.org/1999/xlink" ext-link-type="gen" xlink:href="MW9394461" xlink:type="simple">MW9394461</ext-link>, <abbrev xmlns:xlink="http://www.w3.org/1999/xlink" xlink:title="internal transcribed spacer" id="ABBRID0E2UBG" xlink:type="simple">ITS</abbrev><ext-link xmlns:xlink="http://www.w3.org/1999/xlink" ext-link-type="gen" xlink:href="MZ056799" xlink:type="simple">MZ056799</ext-link>.</p></tp:treatment-sec><tp:treatment-sec sec-type="etymology" id="SECID0EEVBG"><title>Etymology.</title><p>The epithet refers to the type of vegetation (mountain mesophilic forest) it was collected from.</p></tp:treatment-sec><tp:treatment-sec sec-type="description" id="SECID0EJVBG"><title>Description.</title><p><italic>Ascomata</italic> hysterothecial to apothecial, 2.5–4 mm long, 1.0–1.5 mm wide, 1.4–1.7 mm high, superficial or erumpent, gregarious, rarely solitary, with small hysterothecial ascomata, ellipsoid to oblong and black when young, then boat-shaped hysterothecia, with some constriction in the middle part, flexuous, open in apothecioid ascomata, dark green (30F3–4), dull green (30E3–4), greyish green (30E6–7), deep green (30D-E8) to yellowish green (30B-C8) when mature, forming small ascomata within disc in old specimens. <italic>Margin</italic> involute, perpendicularly striate, marks are not roughness, rather irregular slits, with yellowish green (30B-C8) pruina. <italic>Exciple</italic> integrated in two layers, the first carbonaceous, glabrous, green yellowish, 62.5–75 μm thick, in the middle part widening more (112.5–125 μm), composed of pseudoparenchymal cells of <italic>textura prismatica</italic> (iso-radiating cells), the second composed of cells hyaline, thin-walled. <italic><tp:taxon-name><tp:taxon-name-part taxon-name-part-type="genus" reg="Pseudoparaphyses">Pseudoparaphyses</tp:taxon-name-part></tp:taxon-name></italic> 2.0–2.5 μm up to 3.0 μm wide, filamentous, capitate, hyaline, without septa, branched towards the apex, enclosed in a gelatinous matrix, strongly anastomosed above the asci. <italic><tp:taxon-name><tp:taxon-name-part taxon-name-part-type="genus" reg="Epithecium">Epithecium</tp:taxon-name-part></tp:taxon-name></italic> reddish orange (7B8) to orange red (8A8), becoming greyish magenta (13D6) in the presence of 10% KOH. <italic>Asci</italic> 267–282 × 15.5–16 μm, bitunicate, cylindrical, hyaline, uniseriate, octosporic, thick-walled, with a sinuous base. <italic>Ascospores</italic> (38–)40–44(–46) × 12–14 μm, (x̄= 44.2 × 13.6, n = 30), ellipsoidal to oblong, light brown in colour, with three transverse septa, constricted at the septa, with a thick and smooth wall.</p><fig id="F4" position="float" orientation="portrait"><object-id xmlns:xlink="http://www.w3.org/1999/xlink" content-type="doi" xlink:type="simple">10.3897/mycokeys.83.68582.figure4</object-id><object-id xmlns:xlink="http://www.w3.org/1999/xlink" content-type="arpha" xlink:type="simple">B053C888-E613-5147-98E2-EAE54A6F4D65</object-id><label>Figure 4.</label><caption><p><italic><tp:taxon-name><tp:taxon-name-part taxon-name-part-type="genus" reg="Rhytidhysteron">Rhytidhysteron</tp:taxon-name-part><tp:taxon-name-part taxon-name-part-type="species" reg="mesophilum">mesophilum</tp:taxon-name-part></tp:taxon-name></italic> (Holotype, A. Trejo 74) <bold>A</bold> appearance of ascomata hysterothecial on host <bold>B</bold> ascomata hysterothecial close-up, striated margin with yellowish green pruina and reddish orange to orange red epithecium <bold>C–F</bold> microscopical features stained with alcohol (70%) and KOH (10%) reagent <bold>C</bold> ascomata hysterothecial cross-section with alcohol (70%) <bold>D</bold> exciple of iso-radiating cells (<italic>textura prismatica</italic>), close up <bold>E</bold> asci <bold>F</bold> ascospores.</p></caption><graphic xmlns:xlink="http://www.w3.org/1999/xlink" xlink:href="mycokeys-83-123-g004.jpg" position="float" orientation="portrait" xlink:type="simple" id="oo_587703.jpg"><uri content-type="original_file" xlink:type="simple">https://binary.pensoft.net/fig/587703</uri></graphic></fig></tp:treatment-sec><tp:treatment-sec sec-type="distribution" id="SECID0EWXBG"><title>Distribution.</title><p>Known from a single locality in Laguna de Atezca, Molango de Escamilla, Hidalgo, Mexico.</p></tp:treatment-sec><tp:treatment-sec sec-type="ecology" id="SECID0E2XBG"><title>Ecology.</title><p>Dead stems in tropical cloud forest.</p></tp:treatment-sec><tp:treatment-sec sec-type="material" id="SECID0EAYBG"><title>Specimens examined.</title><p>Mexico. Hidalgo, Molango de Escamilla Municipality, Laguna Atezca, <named-content xmlns:xlink="http://www.w3.org/1999/xlink" content-type="dwc:verbatimCoordinates" xlink:type="simple"><named-content content-type="geo-json" specific-use="{&#34;type&#34;:&#34;Point&#34;,&#34;coordinates&#34;:[-98.747778,20.808889]}" id="NCID0EJYBG" xlink:type="simple">20°48'32"N, –98°44'52"W</named-content></named-content>, 1281 m a.s.l., 01 June 2018; C. Herrera 40 (ENCB), A. Cobos-Villagrán 1800 (ENCB).</p></tp:treatment-sec><tp:treatment-sec sec-type="notes" id="SECID0EOYBG"><title>Notes.</title><p><italic><tp:taxon-name><tp:taxon-name-part taxon-name-part-type="genus" reg="Rhytidhysteron">Rhytidhysteron</tp:taxon-name-part><tp:taxon-name-part taxon-name-part-type="species" reg="mesophilum">mesophilum</tp:taxon-name-part></tp:taxon-name></italic> is characterised by a dark green, dull green, greyish green, deep green to yellowish green hysterothecium, forming small ascomata within disc in old specimens. This fungus could be confused with <italic><tp:taxon-name><tp:taxon-name-part taxon-name-part-type="genus" reg="Rhytidhysteron">R.</tp:taxon-name-part><tp:taxon-name-part taxon-name-part-type="species" reg="esperanzae">esperanzae</tp:taxon-name-part></tp:taxon-name></italic> because both are found in tropical cloud forest (mesophilic forests) and have similar ascospores. However, <italic><tp:taxon-name><tp:taxon-name-part taxon-name-part-type="genus" reg="Rhytidhysteron">R.</tp:taxon-name-part><tp:taxon-name-part taxon-name-part-type="species" reg="mesophilum">mesophilum</tp:taxon-name-part></tp:taxon-name></italic> is distinguished by a reddish orange to orange red epithecium, while in <italic><tp:taxon-name><tp:taxon-name-part taxon-name-part-type="genus" reg="Rhytidhysteron">R.</tp:taxon-name-part><tp:taxon-name-part taxon-name-part-type="species" reg="esperanzae">esperanzae</tp:taxon-name-part></tp:taxon-name></italic>, the epithecium is dark green to black. <italic><tp:taxon-name><tp:taxon-name-part taxon-name-part-type="genus" reg="Rhytidhysteron">R.</tp:taxon-name-part><tp:taxon-name-part taxon-name-part-type="species" reg="mesophilum">mesophilum</tp:taxon-name-part></tp:taxon-name></italic> also resembles <italic><tp:taxon-name><tp:taxon-name-part taxon-name-part-type="genus" reg="Rhytidhysteron">R.</tp:taxon-name-part><tp:taxon-name-part taxon-name-part-type="species" reg="columbiense">columbiense</tp:taxon-name-part></tp:taxon-name></italic> by the presence of a yellowish green (30B-C8) pruina in the margin, but the ascospores are larger (38–52 × 13–18 μm) and the epithecium is brown to dark brown in the second species.</p><p>A dichotomous key is presented with the species of <italic><tp:taxon-name><tp:taxon-name-part taxon-name-part-type="genus" reg="Rhytidhysteron">Rhytidhysteron</tp:taxon-name-part></tp:taxon-name></italic> accepted by <xref ref-type="bibr" rid="B22">Index Fungorum (2021)</xref>, including the three new species proposed in this work. The key includes the recently described <italic><tp:taxon-name><tp:taxon-name-part taxon-name-part-type="genus" reg="Rhytidhysteron">R.</tp:taxon-name-part><tp:taxon-name-part taxon-name-part-type="species" reg="mexicanum">mexicanum</tp:taxon-name-part></tp:taxon-name></italic> Cobos-Villagrán, Raymundo, Calvillo-Medina &amp; R. Valenz and <italic><tp:taxon-name><tp:taxon-name-part taxon-name-part-type="genus" reg="Rhytidhysteron">R.</tp:taxon-name-part><tp:taxon-name-part taxon-name-part-type="species" reg="hongheense">hongheense</tp:taxon-name-part></tp:taxon-name></italic> Wanas. It should be noted that <italic><tp:taxon-name><tp:taxon-name-part taxon-name-part-type="genus" reg="Rhytidhysteron">R.</tp:taxon-name-part><tp:taxon-name-part taxon-name-part-type="species" reg="fuscum">fuscum</tp:taxon-name-part></tp:taxon-name></italic> (Ellis &amp; Everh.) J.L. Bezerra &amp; Kimbr. and <italic><tp:taxon-name><tp:taxon-name-part taxon-name-part-type="genus" reg="Rhytidhysteron">R.</tp:taxon-name-part><tp:taxon-name-part taxon-name-part-type="species" reg="minor">minor</tp:taxon-name-part></tp:taxon-name></italic> (Cooke) A. Pande are not considered because the first belongs to the genus <italic><tp:taxon-name><tp:taxon-name-part taxon-name-part-type="genus" reg="Tryblidiella">Tryblidiella</tp:taxon-name-part></tp:taxon-name></italic> and the second is a <italic>nom. inval.</italic>, because the basionym was not indicated and bibliographic reference omitted (Art. 41.5, see Art. 41.7, Melbourne).</p></tp:treatment-sec><ref-list><ref id="B22"><mixed-citation xmlns:xlink="http://www.w3.org/1999/xlink" xlink:type="simple"><institution xlink:type="simple">Index Fungorum</institution> (<year>2021</year>) Index Fungorum. <ext-link xlink:type="simple" ext-link-type="uri" xlink:href="http://www.indexfungorum.org/names/Names.asp">http://www.indexfungorum.org/names/Names.asp</ext-link> [Accessed on 24.06.2021]</mixed-citation></ref></ref-list></tp:taxon-treatment>
